# Supplementary material for: Gender disparity in admissions into tertiary institutions: Empirical evidence from Nigerian data (2010–2015)
Source: Data Brief. 2019 Jan 18;22:920–33. doi: 10.1016/j.dib.2019.01.031 (PMC6362862; doi:10.1016/j.dib.2019.01.031)
Supplement: Supplementary file 2 — Supplementary material [file mmc2.xlsx]

## Sheet: Sheet1
S/N	STATES	2010			2011			2012			2013			2014			2015
		FEMALE	MALE	TOTAL	FEMALE	MALE	TOTAL	FEMALE	MALE	TOTAL	FEMALE	MALE	TOTAL	FEMALE	MALE	TOTAL	FEMALE	MALE	TOTAL
1	ABIA	6078	6648	12726	1533	2115	3648	7213	7645	14858	6786	6671	13457	5917	6115	12032	6776	6607	13383
2	ADAMAWA	1398	2710	4108	694	1526	2220	1934	3425	5359	2212	3768	5980	1390	3001	4391	2342	4224	6566
3	AKWA IBOM	5185	6742	11927	1609	2446	4055	6561	8001	14562	7003	7851	14854	6324	6730	13054	7386	7380	14766
4	ANAMBRA	11321	11249	22570	2869	3449	6318	11517	10610	22127	11763	10149	21912	10832	9467	20299	11233	9430	20663
5	BAUCHI	604	1947	2551	260	835	1095	938	2713	3651	1097	3677	4774	874	3189	4063	1580	4843	6423
6	BAYELSA	1785	2702	4487	1397	2023	3420	3215	4310	7525	3055	3734	6789	2667	3204	5871	2559	3074	5633
7	BENUE	5387	10103	15490	1420	3174	4594	7503	13143	20646	6127	11235	17362	5581	10245	15826	6605	10953	17558
8	BORNO	883	1464	2347	218	435	653	981	1630	2611	1529	3092	4621	1659	3430	5089	2273	3577	5850
9	CROSS RIVER	4169	6075	10244	1289	2064	3353	4466	6312	10778	4389	6157	10546	3774	5166	8940	4420	5361	9781
10	DELTA	8509	11288	19797	2065	2750	4815	10659	12929	23588	9807	11622	21429	8189	9896	18085	9187	10389	19576
11	EBONYI	3464	5678	9142	959	1507	2466	4314	5844	10158	3837	5126	8963	3369	4841	8210	3998	5254	9252
12	EDO	7205	9801	17006	1420	2245	3665	6589	8338	14927	7359	8916	16275	7006	8939	15945	8504	9268	17772
13	EKITI	4397	6183	10580	1529	2180	3709	4900	6387	11287	3678	4672	8350	4424	5684	10108	5539	6332	11871
14	ENUGU	7774	9418	17192	1879	2940	4819	10127	10303	20430	10114	9242	19356	8835	8961	17796	8124	7956	16080
15	FCT	204	466	670	41	75	116	249	451	700	286	608	894	360	732	1092	501	1006	1507
16	GOMBE	926	2181	3107	314	710	1024	1581	3361	4942	1412	3252	4664	1360	3432	4792	2382	4761	7143
17	IMO	12601	12996	25597	2493	2908	5401	13114	12574	25688	14324	12673	26997	11278	10999	22277	13093	11778	24871
18	JIGAWA	330	1411	1741	46	328	374	589	7600	8189	670	3579	4249	834	4065	4899	1063	4288	5351
19	KADUNA	3711	6401	10112	856	1798	2654	4759	8381	13140	6105	9539	15644	4279	8077	12356	6141	9994	16135
20	KANO	1783	4960	6743	105	607	712	3250	6552	9802	2933	8114	11047	3061	9011	12072	4699	12622	17321
21	KATSINA	1052	3482	4534	392	1287	1679	1920	1438	3358	1405	5690	7095	1833	6556	8389	1694	5969	7663
22	KEBBI	422	1357	1779	111	484	595	417	9603	10020	393	1761	2154	465	2027	2492	807	2547	3354
23	KOGI	5448	8727	14175	767	1481	2248	6408	8613	15021	6537	9717	16254	6605	9764	16369	7048	9234	16282
24	KWARA	4516	6755	11271	937	1539	2476	5904	4664	10568	5682	7680	13362	5839	7621	13460	6067	7559	13626
25	LAGOS	4119	5117	9236	1337	1644	2981	3810	2	3812	2952	3647	6599	3067	3613	6680	3249	3689	6938
26	NASARAWA	3	3105	3108	316	695	1011	2447	3567	6014	2587	5504	8091	1814	4242	6056	2743	4926	7669
27	NIGER	1271	3138	4409	435	1271	1706	1744	10949	12693	1429	3380	4809	1423	3387	4810	1880	4252	6132
28	OGUN	1444	11163	12607	3244	3970	7214	9629	9641	19270	8995	9645	18640	9547	9976	19523	9178	9770	18948
29	ONDO	8994	9736	18730	2005	3112	5117	7480	10909	18389	6306	8170	14476	6974	8486	15460	7537	8953	16490
30	OSUN	7496	12034	19530	2100	3418	5518	8451	3	8454	8776	10326	19102	10055	12398	22453	9758	11546	21304
31	OYO	33	9759	9792	1640	2619	4259	8344	5912	14256	8641	9955	18596	8190	10231	18421	7857	9339	17196
32	PLATEAU	6840	3033	9873	360	689	1049	3587	6583	10170	3510	5965	9475	3092	5125	8217	2745	4362	7107
33	RIVERS	1428	5635	7063	766	894	1660	5249	1228	6477	5156	6140	11296	5044	5806	10850	5334	6051	11385
34	SOKOTO	4588	1200	5788	48	233	281	373	2418	2791	386	2523	2909	310	1530	1840	442	1787	2229
35	TARABA	666	1640	2306	146	460	606	1077	1671	2748	1295	2930	4225	746	2337	3083	1576	3530	5106
36	YOBE	297	932	1229	114	347	461	706	1047	1753	859	2554	3413	759	2341	3100	1368	3858	5226
37	ZAMFARA	265	775	1040	36	243	279	354		354	402	1172	1574	283	1062	1345	401	902	1303
38	FOREIGNER	9016	74	9090	21	24	45	45	18996	19041	13	23	36	25	23	48	20	20	40
